# Supplementary material for: Factors affecting mortality during the waiting time for kidney transplantation: A nationwide population-based cohort study using the Korean Network for Organ Sharing (KONOS) database
Source: PLoS One. 2019 Apr 12;14(4):e0212748. doi: 10.1371/journal.pone.0212748 (PMC6461220; doi:10.1371/journal.pone.0212748)
Supplement: S1 File — (ZIP) [file pone.0212748.s001.zip]

Archive with 1 entries (1 files):
- Extracted raw data of KONOS database.sav
